# Supplementary material for: Gut Microbiome and Small RNA Integrative-Omic Perspective of Meconium and Milk-FED Infant Stool Samples
Source: Int J Mol Sci. 2023 Apr 29;24(9):8069. doi: 10.3390/ijms24098069 (PMC10179101; doi:10.3390/ijms24098069)
Supplement: Supplementary file 1 [file ijms-24-08069-s001.zip]

Archive with 2 entries (2 files):
- S1_S2_S3_smallRNA expression.xlsx
- S4.xlsx
