# Supplementary material for: Gut Microbiome and Small RNA Integrative-Omic Perspective of Meconium and Milk-FED Infant Stool Samples
Source: Int J Mol Sci. 2023 Apr 29;24(9):8069. doi: 10.3390/ijms24098069 (PMC10179101; doi:10.3390/ijms24098069)
Supplement: Supplementary file 1 [file ijms-24-08069-s001.zip › S1_S2_S3_smallRNA expression.xlsx]

## Sheet: Table S1-meconium v breast-fed
	baseMean	log2FoldChange	lfcSE	stat	pvalue	padj
hsa-mir-16-2	22.7016	-3.94568	0.638936	-4.6103	4.02098e-06	0.000540639
ENST00000387429.1	16.5701	-3.86378	0.625969	-4.57495	4.76334e-06	0.000540639
hsa-mir-16-1	43.3393	-4.05105	0.702451	-4.34343	1.40274e-05	0.0010614
hsa-mir-10396b	29.9802	3.67876	0.713919	3.75219	0.000175295	0.00994797
ENST00000362279.1	2.15539	-3.90531	0.802718	-3.61933	0.000295363	0.0134095
ENST00000365699.4	13.7642	-3.36789	0.696373	-3.40032	0.000673078	0.0238659
ENST00000387392.1	262.913	3.22143	0.658041	3.37582	0.000735953	0.0238659
ENST00000673287.1	1.27122	-4.06585	0.934479	-3.28082	0.00103507	0.0274164
ENST00000362134.1	309.72	-3.10048	0.642943	-3.26698	0.00108699	0.0274164
ENST00000362111.4	2.86516	-3.88139	0.908534	-3.17148	0.00151666	0.0344283
ENST00000583713.1	829.591	2.81105	0.613905	2.95004	0.0031773	0.0655678
ENST00000362116.3	24.2569	-2.67474	0.581319	-2.88094	0.00396495	0.0750037
ENST00000387314.1	14.413	-3.21105	0.779755	-2.83557	0.00457439	0.0798758
ENST00000606577.1	1.31044	-3.08658	0.773687	-2.69693	0.00699822	0.113471
ENST00000387405.1	256.646	2.27342	0.489826	2.59974	0.00932952	0.133459
hsa-mir-486-1	7.80394	-3.01436	0.775678	-2.59691	0.00940677	0.133459
ENST00000362165.2	2.9417	-2.59247	0.620034	-2.56837	0.0102179	0.13644
ENST00000641727.1	7.24228	2.3638	0.592996	2.29985	0.0214569	0.220732
ENST00000516712.1	1.56273	-3.20826	0.961023	-2.29782	0.0215721	0.220732
ENST00000678483.1	82.5727	2.61651	0.704688	2.29394	0.0217942	0.220732
ENST00000581837.1	188.434	2.41229	0.619531	2.27962	0.0226305	0.220732
ENST00000584572.1	142.713	2.45313	0.639943	2.27071	0.0231644	0.220732
ENST00000363064.1	5.45883	-2.84944	0.815567	-2.26767	0.0233491	0.220732
ENST00000362251.4	12.9866	-2.43435	0.634135	-2.2619	0.0237036	0.220732
ENST00000384027.1	0.983703	-3.17467	0.965576	-2.2522	0.0243097	0.220732
ENST00000636982.1	50.9672	2.47322	0.658865	2.236	0.025352	0.221343
ENST00000388006.1	5.76994	-2.54936	0.70329	-2.20302	0.0275932	0.231988
ENST00000672183.1	147.266	2.44924	0.679971	2.13133	0.0330618	0.268036
ENST00000363753.1	1.20169	-2.83672	0.869909	-2.1114	0.0347383	0.271917
ENST00000383893.1	2.05994	-2.74383	0.847833	-2.0568	0.0397051	0.294565
ENST00000612171.2	3.93505	-2.50817	0.738452	-2.04234	0.0411183	0.294565
ENST00000582069.1	8.49969	2.29899	0.64035	2.02856	0.0425029	0.294565
ENST00000362154.1	1.96928	-2.30687	0.645226	-2.02544	0.0428222	0.294565
ENST00000636535.1	238.447	-2.48273	0.74257	-1.99676	0.0458515	0.306127
ENST00000385245.1	1.01368	-2.71284	0.895711	-1.91227	0.0558411	0.361329
ENST00000636729.1	37.3582	2.13614	0.597656	1.90099	0.0573033	0.361329
ENST00000582688.1	2.92214	-2.52608	0.812505	-1.87824	0.0603487	0.362477
ENST00000384976.2	2.5546	-2.38523	0.738466	-1.87583	0.060679	0.362477
ENST00000673161.1	0.719729	-2.62049	0.884009	-1.83312	0.066785	0.388723
ENST00000637495.1	2.18198	-3.1269	1.19104	-1.78575	0.0741403	0.400565
ENST00000365607.2	1.42528	-2.39928	0.789709	-1.77189	0.0764131	0.400565
ENST00000636572.1	2.33287	-2.11653	0.630719	-1.77025	0.076685	0.400565
ENST00000362295.3	20.1416	-2.06318	0.606943	-1.75169	0.0798273	0.400565
ENST00000516608.1	55.0988	2.09525	0.625546	1.75086	0.0799696	0.400565
ENST00000384229.1	1.73377	-2.58336	0.904424	-1.75068	0.0800006	0.400565
ENST00000387459.1	1092.03	1.83754	0.48026	1.74393	0.0811718	0.400565
ENST00000384980.3	30.5229	-2.14524	0.668404	-1.71339	0.0866407	0.412463
hsa-mir-6770-3	9.32357	-2.34718	0.787703	-1.71027	0.0872168	0.412463
ENST00000459584.1	3.80019	-2.32452	0.779781	-1.69858	0.0893976	0.414148
hsa-mir-3648-1	28.7042	1.98788	0.588305	1.6792	0.0931129	0.422733
ENST00000580862.1	9.24153	2.05145	0.63471	1.65658	0.0976054	0.43444
hsa-mir-3648-2	31.314	1.97591	0.620356	1.57314	0.115687	0.50502
ENST00000583032.1	1.28495	-2.11216	0.716579	-1.55204	0.120652	0.512199
ENST00000578807.1	1.72659	-2.07741	0.700461	-1.53814	0.124014	0.512199
hsa-mir-941-2	2.59829	-2.13169	0.738314	-1.53281	0.125323	0.512199
ENST00000638094.1	0.851648	-2.61333	1.05736	-1.5258	0.12706	0.512199
hsa-mir-140	3.09893	-1.92736	0.615078	-1.5077	0.13163	0.512199
ENST00000362195.3	3.71514	-2.03176	0.684703	-1.50687	0.131844	0.512199
ENST00000362265.1	2.84726	-2.06599	0.709765	-1.50189	0.133127	0.512199
ENST00000385259.1	24.1696	-1.8179	0.550493	-1.48577	0.137341	0.519607
ENST00000386062.1	1.00397	-2.3009	0.881186	-1.47631	0.139861	0.520467
ENST00000362105.2	22.0122	-1.90087	0.616742	-1.4607	0.144098	0.52292
ENST00000584497.1	69.3509	1.8685	0.596833	1.45519	0.145617	0.52292
ENST00000579691.2	2.19958	2.19719	0.826408	1.44866	0.147431	0.52292
ENST00000384147.1	4.25119	-1.98576	0.708699	-1.39094	0.164244	0.57359
ENST00000365444.1	1.51205	-2.08121	0.783018	-1.38082	0.167333	0.575525
ENST00000459337.1	3.49779	2.10107	0.809512	1.36017	0.173776	0.588765
ENST00000362177.3	125.151	-1.63925	0.477573	-1.33855	0.180719	0.59976
ENST00000384769.1	1.26902	-2.18401	0.887772	-1.33369	0.182306	0.59976
hsa-mir-342	0.803586	-2.06809	0.845389	-1.26343	0.206435	0.65203
ENST00000387365.1	6.67676	-1.92884	0.740025	-1.25514	0.209427	0.65203
hsa-mir-940	1.00412	1.9686	0.774153	1.25117	0.210873	0.65203
hsa-mir-191	94.8191	-1.66613	0.533386	-1.24888	0.21171	0.65203
hsa-mir-194-2	138.308	-1.67944	0.545046	-1.24657	0.212556	0.65203
ENST00000387441.1	122.184	-1.54764	0.460201	-1.19001	0.234043	0.703286
ENST00000385024.1	2.41283	-1.79457	0.669725	-1.18641	0.235461	0.703286
ENST00000585074.1	2.16755	1.82087	0.697696	1.17654	0.23938	0.705705
hsa-mir-3665	0.982613	1.94836	0.822328	1.15326	0.248804	0.724084
ENST00000458813.1	3.87739	1.91205	0.79962	1.14061	0.254033	0.726112
ENST00000459342.1	0.507294	-2.15332	1.01512	-1.13614	0.255899	0.726112
ENST00000583861.1	10.6914	-1.75395	0.67696	-1.11372	0.265397	0.743768
ENST00000410856.1	13.8852	-1.70287	0.648067	-1.08457	0.278112	0.769895
ENST00000577237.1	1.59933	-1.75754	0.741261	-1.02197	0.306797	0.839071
hsa-mir-4430	0.714791	1.84935	0.838775	1.0126	0.311249	0.841113
ENST00000637869.1	8.74262	1.64934	0.648045	1.002	0.316345	0.844827
ENST00000363981.1	0.735307	-1.8061	0.83363	-0.966976	0.333556	0.880433
ENST00000583845.1	25.1705	1.47309	0.49737	0.951175	0.341515	0.89108
hsa-mir-3929	6.50623	1.70026	0.77399	0.904736	0.365605	0.934779
ENST00000637051.1	1.41067	-1.59065	0.657825	-0.897887	0.369246	0.934779
ENST00000391079.1	1.0982	-1.72849	0.813665	-0.895318	0.370617	0.934779
ENST00000387456.1	70.9431	-1.47504	0.537928	-0.883085	0.37719	0.940903
ENST00000581525.1	0.605588	-1.87117	0.999099	-0.871958	0.383231	0.945581
ENST00000384819.1	4.0154	1.59626	0.701617	0.849843	0.395412	0.94704
ENST00000387419.1	12.3352	-1.47008	0.553851	-0.848749	0.396021	0.94704
ENST00000443970.1	2.80491	-1.58582	0.69068	-0.848179	0.396338	0.94704
ENST00000362205.1	98.2649	-1.38111	0.476791	-0.79933	0.424099	1
ENST00000578460.1	8.72722	1.55296	0.725371	0.762313	0.445873	1
ENST00000581998.1	0.765357	1.6669	0.906567	0.735629	0.461957	1
ENST00000362215.3	33.717	-1.32517	0.459133	-0.708218	0.47881	1
ENST00000365161.1	1.86002	-1.42698	0.638497	-0.668723	0.503672	1
ENST00000364617.1	0.555899	-1.53548	0.820467	-0.65265	0.513982	1
ENST00000459163.1	6.25058	-1.42153	0.648034	-0.650478	0.515384	1
hsa-mir-6756	7.35761	-1.40505	0.668473	-0.605928	0.544563	1
ENST00000408714.1	12.9851	1.3971	0.659332	0.602276	0.54699	1
hsa-mir-6800	0.488099	-1.52944	0.887617	-0.596475	0.550858	1
ENST00000387421.1	56.547	-1.23625	0.429637	-0.549893	0.582393	1
ENST00000390813.1	0.217367	-1.64839	1.1964	-0.541948	0.587854	1
hsa-mir-3159	7.48085	1.36357	0.73999	0.491311	0.623207	1
ENST00000410413.1	0.508159	-1.4743	1.00425	-0.472292	0.636718	1
ENST00000582400.1	0.864361	-1.34964	0.770105	-0.454018	0.649816	1
ENST00000387382.1	7.91248	1.30129	0.683704	0.440676	0.659447	1
ENST00000408573.1	3.4463	-1.28392	0.645098	-0.440122	0.659849	1
ENST00000384693.1	1.48883	-1.33819	0.810317	-0.41735	0.676423	1
ENST00000408612.1	1.33687	-1.33176	0.82106	-0.404059	0.68617	1
hsa-mir-619	0.624344	1.3725	1.01178	0.368163	0.712752	1
hsa-mir-4469	1.35936	-1.3365	0.927696	-0.362726	0.716809	1
ENST00000637446.1	1.93132	-1.26224	0.76611	-0.342302	0.732124	1
hsa-mir-210	0.815359	1.35598	1.09796	0.324224	0.745768	1
hsa-mir-23b	0.685417	-1.28113	0.898121	-0.313021	0.754265	1
ENST00000458770.1	0.492674	-1.28061	1.10737	-0.253405	0.799956	1
ENST00000580344.1	702.886	1.18308	0.732437	0.249965	0.802615	1
ENST00000384690.1	0.963758	-1.1812	0.856454	-0.21157	0.832442	1
ENST00000383875.1	0.508289	-1.15051	0.94244	-0.159706	0.873112	1
ENST00000579553.1	0.589931	1.17355	1.11585	0.155531	0.876403	1
ENST00000385092.1	56.5762	-1.07801	0.567217	-0.137531	0.890611	1
ENST00000391096.1	0.434465	1.12071	1.09716	0.110022	0.912392	1
ENST00000607313.1	1.87426	-1.09407	0.913612	-0.102969	0.917987	1
ENST00000408373.1	1.20754	-1.10944	1.35721	-0.080637	0.935731	1
ENST00000364995.1	1.38838	-1.06556	0.864107	-0.0758655	0.939526	1
hsa-mir-7108	2.97802	1.04675	0.680586	0.0686964	0.945231	1
ENST00000387439.1	1.9693	-1.0432	0.652803	-0.0661756	0.947238	1
ENST00000459174.1	0.363057	-1.04467	0.960425	-0.046507	0.962906	1
ENST00000578669.1	5.57784	1.01908	0.666967	0.0286054	0.977179	1
ENST00000362181.3	1.54577	-1.02123	0.764831	-0.0277578	0.977855	1
ENST00000390209.2	15.8061	-1.01296	0.500654	-0.0258787	0.979354	1
hsa-mir-30d	20.4891	1.01462	0.582446	0.0251093	0.979968	1
ENST00000577260.1	10.7334	1.0164	0.692171	0.0236965	0.981095	1
hsa-mir-3184	8.1716	1.0087	0.672597	0.0129324	0.989682	1
hsa-mir-320a	21.8065	1.00673	0.666205	0.010106	0.991937	1
hsa-mir-22	269.918	-0.98297	0.487317	0	1	1
hsa-mir-30a	22.4812	0.807115	0.570183	0	1	1
hsa-mir-125a	0.4835	0.851988	1.06733	0	1	1
hsa-mir-99b	7.48325	0.735519	0.582276	0	1	1
hsa-mir-375	0.73612	0.349116	0.718639	0	1	1
hsa-mir-151a	10.1584	-0.955771	0.50992	0	1	1
hsa-mir-423	6.58458	-0.688154	0.737228	0	1	1
hsa-mir-193b	0.352818	0.0138657	1.15732	0	1	1
hsa-mir-574	1.14154	-0.1377	0.831727	0	1	1
hsa-mir-662	3.58583	0.647461	0.744392	0	1	1
hsa-mir-874	0.1239	-0.593198	1.24706	0	1	1
hsa-mir-744	0.401941	-0.725133	1.10612	0	1	1
hsa-mir-935	5.03166	0.613541	0.631787	0	1	1
hsa-mir-1181	26.8352	-0.235777	0.521385	0	1	1
hsa-mir-1908	19.0715	0.467849	0.584405	0	1	1
hsa-mir-3195	5.62199	0.921504	0.616302	0	1	1
hsa-mir-4310	1.9	0.45965	0.645556	0	1	1
hsa-mir-4449	1.18191	0.146641	0.854598	0	1	1
hsa-mir-3960	30.6869	-0.330646	0.583373	0	1	1
hsa-mir-4634	1.77821	-0.239035	0.854714	0	1	1
hsa-mir-5684	0.158183	-0.428921	1.37926	0	1	1
hsa-mir-5708	0.560443	-0.462034	1.07086	0	1	1
hsa-mir-5787	2.12853	0.0119763	0.853972	0	1	1
hsa-mir-6727	94.0282	-0.809087	0.529484	0	1	1
hsa-mir-6752	2.88597	0.638666	0.700533	0	1	1
hsa-mir-7851	0.346785	-0.132328	1.01324	0	1	1
hsa-mir-8072	1346.48	0.520367	0.452752	0	1	1
hsa-mir-8086	1.70203	0.814781	0.812281	0	1	1
hsa-mir-8485	2.57922	0.291116	0.881184	0	1	1
hsa-mir-9901	9.14667	0.718926	0.615688	0	1	1
hsa-mir-10401	4.08144	0.874213	0.668306	0	1	1
ENST00000516438.2	0.869899	0.619382	0.736184	0	1	1
ENST00000516765.2	1.6226	0.305541	0.688394	0	1	1
ENST00000516336.1	2.56544	-0.604114	0.611637	0	1	1
ENST00000516564.1	2.88982	-0.702458	0.588698	0	1	1
ENST00000637108.1	0.340054	-0.707734	1.0204	0	1	1
ENST00000384129.2	3.24509	0.117858	0.570955	0	1	1
ENST00000611300.1	3.84181	-0.283574	0.935152	0	1	1
ENST00000364977.1	0.972181	0.100789	0.782639	0	1	1
ENST00000408189.1	0.382791	0.352907	0.925668	0	1	1
ENST00000448188.1	4.2686	-0.192303	0.636882	0	1	1
ENST00000459473.1	2.71984	-0.0875782	0.742336	0	1	1
ENST00000390856.1	2.41271	-0.518595	0.589943	0	1	1
ENST00000362883.1	17.1038	-0.0402713	0.63987	0	1	1
ENST00000579879.1	4.44799	0.520936	0.657993	0	1	1
ENST00000384550.1	11.9069	-0.0165526	0.577231	0	1	1
ENST00000365530.1	1.60571	-0.562716	0.871426	0	1	1
ENST00000384304.1	0.424347	-0.993949	1.04646	0	1	1
ENST00000625943.1	0.658782	-0.374801	0.844448	0	1	1
ENST00000628177.1	0.617783	-0.38493	0.929864	0	1	1
ENST00000391150.1	1.85805	-0.764253	0.757046	0	1	1
ENST00000614492.1	1.37717	-0.473833	0.864472	0	1	1
ENST00000577708.1	1.28988	-0.866314	0.872373	0	1	1
ENST00000385233.3	81.15	0.239879	0.572997	0	1	1
ENST00000408723.1	0.191537	-0.190998	1.32859	0	1	1
ENST00000671932.1	3.53836	-0.930082	0.596384	0	1	1
ENST00000458843.2	2.60623	-0.607845	0.762319	0	1	1
ENST00000611066.1	54.5247	-0.193002	0.411146	0	1	1
ENST00000362237.3	0.678494	-0.517462	1.10705	0	1	1
ENST00000362283.1	106.45	0.817202	0.59216	0	1	1
ENST00000362224.3	29.9664	-0.647563	0.560506	0	1	1
ENST00000625482.2	676.437	0.632256	0.540045	0	1	1
ENST00000637796.1	28.4311	-0.0233909	0.590563	0	1	1
ENST00000627518.2	33.3081	0.0125352	0.435106	0	1	1
ENST00000581098.1	21.3783	0.538643	0.640063	0	1	1
ENST00000606601.3	1.08206	-0.308432	0.893097	0	1	1
ENST00000385299.1	68.1275	0.335608	0.595726	0	1	1
ENST00000385073.1	4.08925	-0.942239	0.640592	0	1	1
ENST00000385213.3	0.24066	-0.205721	1.04553	0	1	1
ENST00000583004.1	0.555016	0.89644	1.16624	0	1	1
ENST00000362103.4	204.437	0.0895745	0.421974	0	1	1
ENST00000362307.1	0.797466	-0.0503133	0.940687	0	1	1
ENST00000390137.4	0.807449	-0.908649	0.829383	0	1	1
ENST00000636369.1	0.463254	-0.773566	0.905487	0	1	1
ENST00000577515.1	4.06194	0.674496	0.689093	0	1	1
ENST00000385070.3	0.190485	-0.126547	1.48177	0	1	1
ENST00000387342.1	140.571	-0.568529	0.58909	0	1	1
ENST00000386347.1	28.2102	0.272705	0.597873	0	1	1
ENST00000387372.1	476.907	-0.120744	0.556943	0	1	1
ENST00000387377.1	244.024	-0.963756	0.48669	0	1	1
ENST00000387400.1	65.7151	0.994286	0.54095	0	1	1
ENST00000387409.1	35.9933	-0.0877664	0.473699	0	1	1
ENST00000387416.2	54.5085	0.215204	0.536872	0	1	1
ENST00000387449.1	92.7142	-0.370052	0.392085	0	1	1
ENST00000387460.2	69.8968	-0.393197	0.483013	0	1	1
ENST00000387461.2	62.0639	0.981236	0.483765	0	1	1
ENST00000364871.1	2.81567	0.0824692	0.738134	0	1	1
ENST00000618813.1	0.529189	-0.214414	0.902083	0	1	1

## Sheet: Table S2-meconium v formula-fed
	baseMean	log2FoldChange	lfcSE	stat	pvalue	padj
hsa-mir-16-1	43.3393	-5.68639	0.908022	-5.1611	2.45504e-07	5.57293e-05
ENST00000636535.1	238.447	-5.13247	0.954913	-4.32759	1.50749e-05	0.001711
ENST00000584572.1	142.713	4.71639	0.968562	3.83702	0.000124537	0.00942332
ENST00000365699.4	13.7642	-4.12818	0.948866	-3.29676	0.000978076	0.0444994
ENST00000580344.1	702.886	4.25128	0.990301	3.28312	0.00102663	0.0444994
ENST00000362279.1	2.15539	-4.58593	1.1052	-3.24459	0.0011762	0.0444994
ENST00000387429.1	16.5701	-3.63823	0.879577	-2.99943	0.00270481	0.0877132
ENST00000362116.3	24.2569	-3.29695	0.793288	-2.89548	0.00378577	0.107421
hsa-mir-10396b	29.9802	3.82485	1.04607	2.70045	0.00692455	0.165511
ENST00000611300.1	3.84181	-4.2459	1.20969	-2.68324	0.00729122	0.165511
ENST00000387421.1	56.547	-2.51611	0.573791	-2.64227	0.00823524	0.169945
hsa-mir-30d	20.4891	3.46158	0.951068	2.58823	0.00964711	0.182491
hsa-mir-30a	22.4812	3.33838	0.936487	2.49697	0.012526	0.20321
ENST00000387392.1	262.913	3.23214	0.894007	2.49678	0.0125328	0.20321
ENST00000673287.1	1.27122	-4.11179	1.27776	-2.43534	0.014878	0.225154
ENST00000672183.1	147.266	3.26169	0.9553	2.36751	0.0179081	0.254071
ENST00000638094.1	0.851648	-4.01558	1.40845	-2.14107	0.0322687	0.430882
ENST00000636982.1	50.9672	3.0201	0.971615	2.07912	0.0376065	0.47426
hsa-mir-4469	1.35936	-3.38626	1.2408	-1.92317	0.0544586	0.640113
ENST00000577237.1	1.59933	-2.97285	1.03401	-1.90795	0.0563976	0.640113
ENST00000362103.4	204.437	2.10992	0.61202	1.81354	0.0697491	0.652189
ENST00000636729.1	37.3582	2.62684	0.900022	1.80755	0.0706765	0.652189
ENST00000383893.1	2.05994	-3.12076	1.17438	-1.80586	0.0709399	0.652189
ENST00000362134.1	309.72	-2.47716	0.836221	-1.76647	0.0773177	0.652189
ENST00000673161.1	0.719729	-3.13603	1.21597	-1.75665	0.0789773	0.652189
ENST00000459342.1	0.507294	-3.38764	1.36064	-1.75479	0.0792959	0.652189
ENST00000581525.1	0.605588	-3.33894	1.33902	-1.74675	0.0806799	0.652189
ENST00000637495.1	2.18198	-3.73784	1.5871	-1.72506	0.0845173	0.652189
ENST00000362237.3	0.678494	-3.48505	1.45088	-1.71279	0.0867506	0.652189
ENST00000384027.1	0.983703	-3.24414	1.32026	-1.69977	0.0891737	0.652189
hsa-mir-486-1	7.80394	-2.85414	1.0941	-1.69467	0.0901388	0.652189
ENST00000386062.1	1.00397	-3.02513	1.20961	-1.67421	0.0940901	0.652189
ENST00000516712.1	1.56273	-3.18771	1.31703	-1.66109	0.0966947	0.652189
ENST00000606577.1	1.31044	-2.82622	1.10267	-1.65618	0.0976848	0.652189
ENST00000387405.1	256.646	2.06617	0.662543	1.6092	0.107572	0.697681
ENST00000363753.1	1.20169	-2.8933	1.20877	-1.5663	0.117278	0.726304
ENST00000578807.1	1.72659	-2.56795	1.007	-1.55706	0.119457	0.726304
ENST00000410413.1	0.508159	-3.06459	1.34499	-1.53502	0.12478	0.726304
ENST00000387365.1	6.67676	-2.57172	1.03265	-1.52202	0.128004	0.726304
ENST00000385245.1	1.01368	-2.87328	1.23735	-1.51394	0.13004	0.726304
ENST00000581098.1	21.3783	2.47094	0.989226	1.48696	0.137026	0.726304
ENST00000390813.1	0.217367	-3.34117	1.5802	-1.48156	0.138457	0.726304
ENST00000362111.4	2.86516	-2.87858	1.27306	-1.47564	0.140039	0.726304
ENST00000365607.2	1.42528	-2.61791	1.1141	-1.45221	0.146443	0.726304
ENST00000387439.1	1.9693	-2.34359	0.926624	-1.44998	0.147063	0.726304
hsa-mir-6770-3	9.32357	-2.57865	1.09861	-1.43695	0.150731	0.726304
ENST00000362195.3	3.71514	-2.40985	0.986254	-1.4295	0.15286	0.726304
ENST00000583713.1	829.591	2.13059	0.798824	1.41532	0.156974	0.726304
ENST00000583845.1	25.1705	2.11481	0.789698	1.4117	0.158039	0.726304
ENST00000581837.1	188.434	2.16329	0.834002	1.39483	0.163067	0.726304
hsa-mir-6800	0.488099	-2.68826	1.21069	-1.39446	0.163178	0.726304
hsa-mir-99b	7.48325	2.25298	0.937281	1.33682	0.18128	0.7748
hsa-mir-3184	8.1716	2.37383	1.03001	1.3338	0.182271	0.7748
ENST00000384229.1	1.73377	-2.64937	1.25027	-1.31921	0.1871	0.7748
ENST00000387314.1	14.413	-2.44661	1.09813	-1.31733	0.187727	0.7748
ENST00000459174.1	0.363057	-2.67835	1.29198	-1.29905	0.193927	0.777197
ENST00000390856.1	2.41271	-2.08675	0.844997	-1.2861	0.198407	0.777197
ENST00000363981.1	0.735307	-2.48338	1.1569	-1.2822	0.199772	0.777197
ENST00000387441.1	122.184	-1.77102	0.611574	-1.26072	0.207409	0.777197
hsa-mir-874	0.1239	-3.06056	1.63553	-1.25987	0.207715	0.777197
ENST00000365444.1	1.51205	-2.38912	1.10534	-1.25673	0.20885	0.777197
hsa-mir-574	1.14154	-2.35045	1.12487	-1.20054	0.229931	0.830889
hsa-mir-320a	21.8065	2.19966	1.00136	1.19803	0.230905	0.830889
ENST00000384690.1	0.963758	-2.39744	1.17485	-1.18946	0.234259	0.830889
ENST00000364617.1	0.555899	-2.30685	1.1406	-1.14575	0.251898	0.879705
hsa-mir-23b	0.685417	-2.36466	1.22626	-1.11287	0.265766	0.901652
ENST00000362265.1	2.84726	-2.13659	1.02617	-1.10761	0.268032	0.901652
hsa-mir-342	0.803586	-2.30091	1.17961	-1.10284	0.270098	0.901652
ENST00000636369.1	0.463254	-2.34076	1.22762	-1.09216	0.274762	0.903927
ENST00000637108.1	0.340054	-2.46721	1.36468	-1.07513	0.282316	0.915511
ENST00000387419.1	12.3352	-1.85341	0.80478	-1.06043	0.288948	0.92382
ENST00000583032.1	1.28495	-2.05711	1.03853	-1.01789	0.30873	0.973356
hsa-mir-5684	0.158183	-2.79144	1.80514	-0.992411	0.320997	0.986408
ENST00000408723.1	0.191537	-2.7237	1.7389	-0.991257	0.32156	0.986408
hsa-mir-744	0.401941	-2.42382	1.47166	-0.967491	0.333299	1
ENST00000385213.3	0.24066	-2.33552	1.39113	-0.960023	0.337044	1
hsa-mir-423	6.58458	-1.96904	1.01997	-0.950073	0.342075	1
ENST00000384304.1	0.424347	-2.31704	1.40317	-0.938618	0.347927	1
hsa-mir-941-2	2.59829	-1.97642	1.0654	-0.916488	0.359411	1
ENST00000458770.1	0.492674	-2.35158	1.48154	-0.912281	0.361621	1
ENST00000383875.1	0.508289	-2.13569	1.28264	-0.885435	0.375922	1
ENST00000582069.1	8.49969	1.83883	0.947724	0.8851	0.376103	1
ENST00000384769.1	1.26902	-2.08882	1.23652	-0.880554	0.378559	1
ENST00000390137.4	0.807449	-2.00809	1.14607	-0.879601	0.379075	1
ENST00000384693.1	1.48883	-1.98618	1.13103	-0.87193	0.383247	1
hsa-mir-193b	0.352818	-2.3214	1.5276	-0.865019	0.387028	1
hsa-mir-5708	0.560443	-2.23197	1.42808	-0.862673	0.388317	1
hsa-mir-7851	0.346785	-2.15664	1.35367	-0.854447	0.392857	1
hsa-mir-4634	1.77821	-1.95256	1.1641	-0.818281	0.413197	1
ENST00000362105.2	22.0122	-1.70666	0.873326	-0.809158	0.418424	1
ENST00000385070.3	0.190485	-2.55284	1.93506	-0.802475	0.422278	1
ENST00000384980.3	30.5229	-1.70583	0.926355	-0.761942	0.446095	1
hsa-mir-3648-1	28.7042	1.63692	0.862865	0.73815	0.460423	1
ENST00000362154.1	1.96928	-1.69889	0.972034	-0.718996	0.472143	1
hsa-mir-3159	7.48085	1.76961	1.08233	0.711069	0.477042	1
ENST00000636572.1	2.33287	-1.63316	0.954395	-0.663411	0.507068	1
ENST00000408373.1	1.20754	-2.15236	1.79535	-0.641857	0.520966	1
ENST00000387456.1	70.9431	-1.4596	0.724145	-0.634683	0.525635	1
ENST00000362224.3	29.9664	-1.47869	0.766177	-0.624779	0.532116	1
hsa-mir-16-2	22.7016	-1.59897	0.961542	-0.622928	0.533332	1
ENST00000391079.1	1.0982	-1.71155	1.15018	-0.618637	0.536155	1
ENST00000387342.1	140.571	-1.47424	0.768975	-0.616712	0.537425	1
ENST00000582400.1	0.864361	-1.67187	1.09404	-0.614122	0.539135	1
ENST00000443970.1	2.80491	-1.61237	1.00979	-0.606431	0.544229	1
ENST00000582688.1	2.92214	-1.69168	1.16339	-0.594538	0.552153	1
ENST00000625943.1	0.658782	-1.67585	1.16224	-0.581507	0.560899	1
ENST00000390209.2	15.8061	1.49225	0.849884	0.579202	0.562453	1
ENST00000384819.1	4.0154	1.58822	1.03259	0.569654	0.568912	1
ENST00000408612.1	1.33687	-1.65123	1.15307	-0.564777	0.572226	1
ENST00000408189.1	0.382791	-1.69431	1.24798	-0.556348	0.577973	1
ENST00000362181.3	1.54577	-1.59519	1.08383	-0.549155	0.582899	1
ENST00000362295.3	20.1416	-1.41564	0.882716	-0.470869	0.637734	1
ENST00000362283.1	106.45	1.38356	0.814887	0.470689	0.637863	1
ENST00000618813.1	0.529189	-1.57408	1.23066	-0.466479	0.640873	1
ENST00000362883.1	17.1038	1.45361	0.977123	0.464227	0.642485	1
ENST00000384976.2	2.5546	-1.49072	1.08157	-0.453706	0.650041	1
hsa-mir-6752	2.88597	-1.42524	0.96718	-0.439673	0.660174	1
ENST00000458813.1	3.87739	1.49868	1.13566	0.439109	0.660583	1
ENST00000628177.1	0.617783	-1.5387	1.26745	-0.425031	0.670814	1
ENST00000362165.2	2.9417	-1.40072	0.959718	-0.41754	0.676284	1
hsa-mir-3960	30.6869	-1.32665	0.79183	-0.412531	0.679951	1
ENST00000612171.2	3.93505	-1.43227	1.08685	-0.397723	0.690834	1
ENST00000364995.1	1.38838	-1.46359	1.20294	-0.385382	0.699954	1
hsa-mir-125a	0.4835	-1.52002	1.41813	-0.366694	0.713847	1
ENST00000408714.1	12.9851	1.34273	0.96848	0.353885	0.723425	1
ENST00000459337.1	3.49779	1.39749	1.14159	0.348188	0.727699	1
ENST00000391150.1	1.85805	-1.35639	1.0731	-0.33211	0.739806	1
ENST00000637051.1	1.41067	-1.32597	0.98157	-0.332089	0.739822	1
ENST00000637796.1	28.4311	-1.24721	0.798798	-0.309477	0.756959	1
hsa-mir-3195	5.62199	1.27987	0.943713	0.296567	0.766797	1
hsa-mir-3648-2	31.314	1.24104	0.880674	0.273694	0.78432	1
ENST00000362251.4	12.9866	-1.25648	0.947818	-0.270604	0.786696	1
ENST00000579879.1	4.44799	1.26791	0.998679	0.26826	0.788499	1
ENST00000577708.1	1.28988	-1.31621	1.21246	-0.260797	0.794249	1
ENST00000391096.1	0.434465	-1.32219	1.45485	-0.221456	0.824737	1
ENST00000365161.1	1.86002	-1.20418	0.959338	-0.212834	0.831456	1
ENST00000607313.1	1.87426	-1.2278	1.26762	-0.179709	0.857381	1
ENST00000387459.1	1092.03	1.08561	0.622989	0.137421	0.890698	1
ENST00000614492.1	1.37717	-1.16051	1.19967	-0.1338	0.893561	1
ENST00000387382.1	7.91248	1.12876	1.00001	0.128754	0.897552	1
ENST00000583004.1	0.555016	-1.18471	1.54706	-0.119396	0.904961	1
ENST00000580862.1	9.24153	1.07464	0.921014	0.0810387	0.935411	1
ENST00000388006.1	5.76994	-1.08306	1.05525	-0.0787149	0.937259	1
hsa-mir-5787	2.12853	-1.09197	1.17853	-0.0780359	0.9378	1
ENST00000362307.1	0.797466	-1.05545	1.28493	-0.0431572	0.965576	1
ENST00000385024.1	2.41283	-1.02877	1.00543	-0.0286132	0.977173	1
ENST00000579553.1	0.589931	-1.00531	1.4834	-0.00357682	0.997146	1
hsa-mir-22	269.918	-0.751927	0.640685	0	1	1
hsa-mir-210	0.815359	-0.724658	1.4633	0	1	1
hsa-mir-140	3.09893	-0.756333	0.956713	0	1	1
hsa-mir-191	94.8191	-0.918593	0.724623	0	1	1
hsa-mir-194-2	138.308	0.567514	0.765693	0	1	1
hsa-mir-375	0.73612	-0.934142	1.01902	0	1	1
hsa-mir-151a	10.1584	-0.848267	0.783036	0	1	1
hsa-mir-619	0.624344	-0.880577	1.35336	0	1	1
hsa-mir-662	3.58583	-0.0522919	1.05698	0	1	1
hsa-mir-935	5.03166	-0.433216	0.912521	0	1	1
hsa-mir-940	1.00412	-0.229445	1.0665	0	1	1
hsa-mir-1181	26.8352	-0.434604	0.746653	0	1	1
hsa-mir-1908	19.0715	0.859443	0.878098	0	1	1
hsa-mir-4310	1.9	-0.654533	0.938706	0	1	1
hsa-mir-3665	0.982613	-0.445017	1.11906	0	1	1
hsa-mir-3929	6.50623	0.205119	1.07142	0	1	1
hsa-mir-4430	0.714791	-0.586159	1.13762	0	1	1
hsa-mir-4449	1.18191	-0.780064	1.18455	0	1	1
hsa-mir-6727	94.0282	0.0487299	0.728972	0	1	1
hsa-mir-6756	7.35761	0.0554143	1.01374	0	1	1
hsa-mir-7108	2.97802	0.388892	0.991905	0	1	1
hsa-mir-8072	1346.48	0.421862	0.58667	0	1	1
hsa-mir-8086	1.70203	-0.149834	1.13555	0	1	1
hsa-mir-8485	2.57922	-0.933051	1.21072	0	1	1
hsa-mir-9901	9.14667	0.957198	0.930456	0	1	1
hsa-mir-10401	4.08144	0.458803	0.981051	0	1	1
ENST00000516438.2	0.869899	-0.744518	1.03808	0	1	1
ENST00000516765.2	1.6226	-0.84437	0.985318	0	1	1
ENST00000516336.1	2.56544	-0.706861	0.921271	0	1	1
ENST00000516564.1	2.88982	-0.217521	0.913327	0	1	1
ENST00000516608.1	55.0988	0.691106	0.843063	0	1	1
ENST00000384129.2	3.24509	-0.0910073	0.871646	0	1	1
ENST00000410856.1	13.8852	0.519835	1.00051	0	1	1
ENST00000364977.1	0.972181	-0.721278	1.10269	0	1	1
ENST00000583861.1	10.6914	-0.843803	1.00012	0	1	1
ENST00000448188.1	4.2686	0.545111	0.972702	0	1	1
ENST00000408573.1	3.4463	0.0131279	0.993394	0	1	1
ENST00000637869.1	8.74262	0.963393	0.942575	0	1	1
ENST00000459473.1	2.71984	0.239538	1.0806	0	1	1
ENST00000459584.1	3.80019	-0.956538	1.14101	0	1	1
ENST00000459163.1	6.25058	0.368435	1.00468	0	1	1
ENST00000384147.1	4.25119	-0.401556	1.06633	0	1	1
ENST00000384550.1	11.9069	0.194208	0.867202	0	1	1
ENST00000365530.1	1.60571	-0.499849	1.2225	0	1	1
ENST00000363064.1	5.45883	-0.776743	1.19375	0	1	1
ENST00000385233.3	81.15	-0.57802	0.761029	0	1	1
ENST00000584497.1	69.3509	0.562807	0.799798	0	1	1
ENST00000671932.1	3.53836	-0.498797	0.919272	0	1	1
ENST00000458843.2	2.60623	-0.596026	1.09498	0	1	1
ENST00000611066.1	54.5247	0.321059	0.607057	0	1	1
ENST00000581998.1	0.765357	-0.619964	1.22386	0	1	1
ENST00000385092.1	56.5762	-0.407882	0.789971	0	1	1
ENST00000625482.2	676.437	-0.611158	0.69807	0	1	1
ENST00000578669.1	5.57784	0.427106	0.969006	0	1	1
ENST00000362177.3	125.151	-0.43047	0.657769	0	1	1
ENST00000578460.1	8.72722	0.159528	1.01097	0	1	1
ENST00000627518.2	33.3081	0.0506473	0.646005	0	1	1
ENST00000606601.3	1.08206	-0.851411	1.23706	0	1	1
ENST00000385299.1	68.1275	-0.834319	0.788037	0	1	1
ENST00000585074.1	2.16755	0.681622	1.00266	0	1	1
ENST00000385073.1	4.08925	-0.0584371	0.979227	0	1	1
ENST00000577260.1	10.7334	-0.460528	0.958231	0	1	1
ENST00000637446.1	1.93132	-0.840925	1.10651	0	1	1
ENST00000579691.2	2.19958	0.257761	1.13633	0	1	1
ENST00000362205.1	98.2649	-0.863445	0.650362	0	1	1
ENST00000362215.3	33.717	-0.922066	0.672161	0	1	1
ENST00000577515.1	4.06194	-0.627134	0.978622	0	1	1
ENST00000385259.1	24.1696	0.841186	0.884059	0	1	1
ENST00000386347.1	28.2102	-0.410675	0.830579	0	1	1
ENST00000387372.1	476.907	0.710547	0.729655	0	1	1
ENST00000387377.1	244.024	0.119842	0.651064	0	1	1
ENST00000387400.1	65.7151	0.583938	0.744294	0	1	1
ENST00000387409.1	35.9933	0.279654	0.699949	0	1	1
ENST00000387416.2	54.5085	-0.075939	0.740139	0	1	1
ENST00000387449.1	92.7142	-0.350889	0.543533	0	1	1
ENST00000387460.2	69.8968	-0.85903	0.654544	0	1	1
ENST00000387461.2	62.0639	0.125509	0.663092	0	1	1
ENST00000678483.1	82.5727	0.408676	0.919824	0	1	1
ENST00000641727.1	7.24228	0.610362	0.850268	0	1	1
ENST00000364871.1	2.81567	0.609504	1.08099	0	1	1

## Sheet: Table S3-breast vs formula-fed
	baseMean	log2FoldChange	lfcSE	stat	pvalue	padj
hsa-mir-16-1	43.3393	-1.63534	0.91145	-0.697067	0.485761	1
hsa-mir-22	269.918	0.231044	0.650677	0	1	1
hsa-mir-30a	22.4812	2.53126	0.953793	1.60545	0.108395	1
hsa-mir-16-2	22.7016	2.34671	0.963962	1.39706	0.162396	1
hsa-mir-30d	20.4891	2.44696	0.970162	1.49146	0.135842	1
hsa-mir-210	0.815359	-2.08064	1.51763	-0.712061	0.476427	1
hsa-mir-23b	0.685417	-1.08353	1.26192	-0.066193	0.947224	1
hsa-mir-140	3.09893	1.17102	0.976081	0.175214	0.860912	1
hsa-mir-191	94.8191	0.747541	0.734772	0	1	1
hsa-mir-125a	0.4835	-2.37201	1.47165	-0.932293	0.351185	1
hsa-mir-320a	21.8065	1.19293	1.0224	0.188701	0.850327	1
hsa-mir-194-2	138.308	2.24695	0.775723	1.60747	0.107952	1
hsa-mir-99b	7.48325	1.51746	0.963982	0.536796	0.591409	1
hsa-mir-375	0.73612	-1.28326	1.06769	-0.265299	0.790779	1
hsa-mir-342	0.803586	-0.232826	1.20619	0	1	1
hsa-mir-151a	10.1584	0.107504	0.799586	0	1	1
hsa-mir-423	6.58458	-1.28089	1.04836	-0.267933	0.788751	1
hsa-mir-486-1	7.80394	0.160226	1.10517	0	1	1
hsa-mir-193b	0.352818	-2.33527	1.57482	-0.847884	0.396503	1
hsa-mir-574	1.14154	-2.21275	1.17094	-1.03571	0.300339	1
hsa-mir-619	0.624344	-2.25308	1.40939	-0.88909	0.373955	1
hsa-mir-662	3.58583	-0.699753	1.09701	0	1	1
hsa-mir-874	0.1239	-2.46737	1.6795	-0.87369	0.382287	1
hsa-mir-744	0.401941	-1.69868	1.51303	-0.461777	0.644241	1
hsa-mir-935	5.03166	-1.04676	0.950619	-0.0491862	0.960771	1
hsa-mir-940	1.00412	-2.19804	1.12905	-1.06111	0.28864	1
hsa-mir-941-2	2.59829	0.155269	1.08853	0	1	1
hsa-mir-1181	26.8352	-0.198827	0.761729	0	1	1
hsa-mir-1908	19.0715	0.391594	0.897806	0	1	1
hsa-mir-3159	7.48085	0.406046	1.11948	0	1	1
hsa-mir-3184	8.1716	1.36513	1.05983	0.344516	0.730458	1
hsa-mir-3195	5.62199	0.35837	0.978629	0	1	1
hsa-mir-4310	1.9	-1.11418	0.982817	-0.116179	0.907511	1
hsa-mir-3648-1	28.7042	-0.350959	0.888516	0	1	1
hsa-mir-3665	0.982613	-2.39338	1.18233	-1.1785	0.238599	1
hsa-mir-3929	6.50623	-1.49514	1.11687	-0.443325	0.65753	1
hsa-mir-4430	0.714791	-2.43551	1.20049	-1.19577	0.231787	1
hsa-mir-4449	1.18191	-0.926705	1.22946	0	1	1
hsa-mir-4469	1.35936	-2.04976	1.27612	-0.822624	0.410722	1
hsa-mir-3960	30.6869	-0.996008	0.808326	0	1	1
hsa-mir-4634	1.77821	-1.71353	1.20639	-0.591458	0.554214	1
hsa-mir-5684	0.158183	-2.36252	1.85056	-0.736273	0.461564	1
hsa-mir-5708	0.560443	-1.76993	1.47125	-0.523318	0.600753	1
hsa-mir-5787	2.12853	-1.10394	1.2203	-0.0851791	0.932119	1
hsa-mir-6727	94.0282	0.857817	0.73997	0	1	1
hsa-mir-6752	2.88597	-2.06391	1.01245	-1.05082	0.293341	1
hsa-mir-6756	7.35761	1.46046	1.02977	0.447151	0.654766	1
hsa-mir-6800	0.488099	-1.15882	1.24457	-0.127611	0.898457	1
hsa-mir-7108	2.97802	-0.657862	1.03558	0	1	1
hsa-mir-7851	0.346785	-2.02431	1.39944	-0.731945	0.464202	1
hsa-mir-8072	1346.48	-0.0985044	0.596057	0	1	1
hsa-mir-8086	1.70203	-0.964615	1.18357	0	1	1
hsa-mir-6770-3	9.32357	-0.231466	1.11323	0	1	1
hsa-mir-8485	2.57922	-1.22417	1.25534	-0.17857	0.858275	1
hsa-mir-3648-2	31.314	-0.73487	0.906527	0	1	1
hsa-mir-9901	9.14667	0.238272	0.959745	0	1	1
hsa-mir-10401	4.08144	-0.415411	1.02143	0	1	1
hsa-mir-10396b	29.9802	0.146089	1.08659	0	1	1
ENST00000516438.2	0.869899	-1.3639	1.08864	-0.334269	0.738177	1
ENST00000516765.2	1.6226	-1.14991	1.02888	-0.145702	0.884157	1
ENST00000516712.1	1.56273	0.0205523	1.33616	0	1	1
ENST00000516336.1	2.56544	-0.102747	0.952384	0	1	1
ENST00000516564.1	2.88982	0.484937	0.940968	0	1	1
ENST00000637108.1	0.340054	-1.75948	1.40577	-0.54026	0.589018	1
ENST00000516608.1	55.0988	-1.40414	0.86582	-0.466771	0.640664	1
ENST00000384129.2	3.24509	-0.208865	0.90454	0	1	1
ENST00000410856.1	13.8852	2.22271	1.01229	1.20786	0.227101	1
ENST00000391096.1	0.434465	-2.4429	1.50997	-0.955582	0.339283	1
ENST00000611300.1	3.84181	-3.96233	1.25606	-2.35843	0.0183525	1
ENST00000578807.1	1.72659	-0.490545	1.03138	0	1	1
ENST00000582400.1	0.864361	-0.322232	1.12629	0	1	1
ENST00000577237.1	1.59933	-1.2153	1.06307	-0.202531	0.839502	1
ENST00000583032.1	1.28495	0.0550499	1.06238	0	1	1
ENST00000384769.1	1.26902	0.0951918	1.26243	0	1	1
ENST00000364977.1	0.972181	-0.822066	1.14667	0	1	1
ENST00000583861.1	10.6914	0.910144	1.01408	0	1	1
ENST00000408189.1	0.382791	-2.04722	1.29813	-0.806712	0.419832	1
ENST00000448188.1	4.2686	0.737415	1.00079	0	1	1
ENST00000383875.1	0.508289	-0.98518	1.3194	0	1	1
ENST00000607313.1	1.87426	-0.133728	1.30144	0	1	1
ENST00000384027.1	0.983703	-0.0694662	1.33964	0	1	1
ENST00000408573.1	3.4463	1.29705	1.01504	0.292648	0.769791	1
ENST00000637869.1	8.74262	-0.685947	0.981336	0	1	1
ENST00000459473.1	2.71984	0.327116	1.11573	0	1	1
ENST00000458770.1	0.492674	-1.07097	1.51882	-0.0467288	0.962729	1
ENST00000365444.1	1.51205	-0.307906	1.13077	0	1	1
ENST00000459342.1	0.507294	-1.23432	1.39059	-0.168502	0.866188	1
ENST00000636729.1	37.3582	0.490698	0.922567	0	1	1
ENST00000386062.1	1.00397	-0.724228	1.23574	0	1	1
ENST00000459174.1	0.363057	-1.63368	1.3304	-0.476313	0.633852	1
ENST00000459584.1	3.80019	1.36798	1.15805	0.317763	0.750665	1
ENST00000390856.1	2.41271	-1.56816	0.880905	-0.644972	0.518945	1
ENST00000364995.1	1.38838	-0.398035	1.23836	0	1	1
ENST00000408373.1	1.20754	-1.04291	1.83598	-0.0233739	0.981352	1
ENST00000362883.1	17.1038	1.49388	0.994908	0.496406	0.619608	1
ENST00000459163.1	6.25058	1.78997	1.021	0.773718	0.439098	1
ENST00000384693.1	1.48883	-0.647996	1.16289	0	1	1
ENST00000363981.1	0.735307	-0.677281	1.18633	0	1	1
ENST00000384147.1	4.25119	1.5842	1.08289	0.539483	0.589553	1
ENST00000365607.2	1.42528	-0.218635	1.13666	0	1	1
ENST00000606577.1	1.31044	0.260364	1.11823	0	1	1
ENST00000579879.1	4.44799	0.746969	1.03241	0	1	1
ENST00000384550.1	11.9069	0.210761	0.887314	0	1	1
ENST00000365530.1	1.60571	0.0628669	1.25844	0	1	1
ENST00000363753.1	1.20169	-0.056579	1.22907	0	1	1
ENST00000384304.1	0.424347	-1.32309	1.44231	-0.224008	0.822751	1
ENST00000581525.1	0.605588	-1.46776	1.37135	-0.341097	0.733031	1
ENST00000365161.1	1.86002	0.222797	0.986782	0	1	1
ENST00000384690.1	0.963758	-1.21624	1.21112	-0.178544	0.858296	1
ENST00000625943.1	0.658782	-1.30105	1.20574	-0.249681	0.802834	1
ENST00000363064.1	5.45883	2.0727	1.20655	0.889059	0.373971	1
ENST00000384229.1	1.73377	-0.0660104	1.27327	0	1	1
ENST00000391079.1	1.0982	0.0169427	1.17898	0	1	1
ENST00000628177.1	0.617783	-1.15377	1.31063	-0.117327	0.906601	1
ENST00000383893.1	2.05994	-0.376936	1.19441	0	1	1
ENST00000364617.1	0.555899	-0.771368	1.17258	0	1	1
ENST00000408612.1	1.33687	-0.319473	1.18593	0	1	1
ENST00000410413.1	0.508159	-1.59029	1.38055	-0.427574	0.668961	1
ENST00000391150.1	1.85805	-0.592133	1.10789	0	1	1
ENST00000614492.1	1.37717	-0.686682	1.23986	0	1	1
ENST00000577708.1	1.28988	-0.449892	1.24939	0	1	1
ENST00000362279.1	2.15539	-0.680626	1.11293	0	1	1
ENST00000385233.3	81.15	-0.817899	0.775273	0	1	1
ENST00000408723.1	0.191537	-2.5327	1.78569	-0.858323	0.390714	1
ENST00000672183.1	147.266	0.812442	0.972103	0	1	1
ENST00000584497.1	69.3509	-1.3057	0.819374	-0.373086	0.709084	1
ENST00000673287.1	1.27122	-0.0459342	1.28729	0	1	1
ENST00000671932.1	3.53836	0.431285	0.946149	0	1	1
ENST00000673161.1	0.719729	-0.51554	1.23898	0	1	1
ENST00000458843.2	2.60623	0.0118191	1.12915	0	1	1
ENST00000362181.3	1.54577	-0.573961	1.11789	0	1	1
ENST00000611066.1	54.5247	0.514061	0.61773	0	1	1
ENST00000582688.1	2.92214	0.834398	1.18389	0	1	1
ENST00000362154.1	1.96928	0.607977	0.991499	0	1	1
ENST00000637051.1	1.41067	0.264683	1.00867	0	1	1
ENST00000390813.1	0.217367	-1.69278	1.61612	-0.428668	0.668165	1
ENST00000362237.3	0.678494	-2.96759	1.49533	-1.31582	0.188233	1
ENST00000579553.1	0.589931	-2.17885	1.53738	-0.766796	0.443203	1
ENST00000365699.4	13.7642	-0.760292	0.955975	0	1	1
ENST00000362195.3	3.71514	-0.378094	1.00967	0	1	1
ENST00000362283.1	106.45	0.566357	0.828719	0	1	1
ENST00000581998.1	0.765357	-2.28686	1.28293	-1.00306	0.315831	1
ENST00000385092.1	56.5762	0.670128	0.801668	0	1	1
ENST00000362224.3	29.9664	-0.831128	0.781181	0	1	1
ENST00000625482.2	676.437	-1.24341	0.709532	-0.343063	0.731551	1
ENST00000362116.3	24.2569	-0.622208	0.800897	0	1	1
ENST00000637796.1	28.4311	-1.22382	0.817055	-0.273934	0.784136	1
ENST00000362134.1	309.72	0.623328	0.848175	0	1	1
ENST00000578669.1	5.57784	-0.591972	1.00714	0	1	1
ENST00000581837.1	188.434	-0.248999	0.84982	0	1	1
ENST00000362177.3	125.151	1.20878	0.666763	0.313129	0.754182	1
ENST00000362165.2	2.9417	1.19175	0.974591	0.196753	0.844021	1
ENST00000636572.1	2.33287	0.483377	0.975489	0	1	1
ENST00000637495.1	2.18198	-0.610943	1.61177	0	1	1
ENST00000458813.1	3.87739	-0.413375	1.18377	0	1	1
ENST00000384819.1	4.0154	-0.0080453	1.07625	0	1	1
ENST00000578460.1	8.72722	-1.39343	1.05169	-0.374096	0.708333	1
ENST00000627518.2	33.3081	0.0381121	0.659599	0	1	1
ENST00000581098.1	21.3783	1.93229	1.00732	0.925515	0.354698	1
ENST00000606601.3	1.08206	-0.542979	1.2775	0	1	1
ENST00000385299.1	68.1275	-1.16993	0.803618	-0.211453	0.832534	1
ENST00000585074.1	2.16755	-1.13924	1.05689	-0.131749	0.895183	1
ENST00000385073.1	4.08925	0.883802	1.00597	0	1	1
ENST00000385245.1	1.01368	-0.160437	1.25939	0	1	1
ENST00000582069.1	8.49969	-0.460159	0.99123	0	1	1
ENST00000385213.3	0.24066	-2.1298	1.43645	-0.786519	0.431563	1
ENST00000577260.1	10.7334	-1.47693	0.992135	-0.480711	0.630722	1
ENST00000638094.1	0.851648	-1.40225	1.43476	-0.280365	0.779198	1
ENST00000385024.1	2.41283	0.765798	1.02898	0	1	1
ENST00000583004.1	0.555016	-2.08115	1.59929	-0.676022	0.499027	1
ENST00000583713.1	829.591	-0.680453	0.81236	0	1	1
ENST00000384980.3	30.5229	0.439409	0.937464	0	1	1
ENST00000362103.4	204.437	2.02035	0.620699	1.64387	0.100204	1
ENST00000390209.2	15.8061	2.50521	0.861296	1.74761	0.0805314	1
ENST00000362307.1	0.797466	-1.00514	1.3294	-0.00386696	0.996915	1
ENST00000390137.4	0.807449	-1.09944	1.18471	-0.0839352	0.933108	1
ENST00000636369.1	0.463254	-1.56719	1.26802	-0.447306	0.654654	1
ENST00000362295.3	20.1416	0.647532	0.892703	0	1	1
ENST00000612171.2	3.93505	1.0759	1.10272	0.0688311	0.945124	1
ENST00000637446.1	1.93132	0.421315	1.1362	0	1	1
ENST00000408714.1	12.9851	-0.0543694	0.998674	0	1	1
ENST00000580862.1	9.24153	-0.976807	0.963302	0	1	1
ENST00000579691.2	2.19958	-1.93943	1.19446	-0.786486	0.431583	1
ENST00000362205.1	98.2649	0.517669	0.659817	0	1	1
ENST00000459337.1	3.49779	-0.703586	1.1924	0	1	1
ENST00000384976.2	2.5546	0.894518	1.10164	0	1	1
ENST00000580344.1	702.886	3.0682	1.00485	2.05822	0.039569	1
ENST00000584572.1	142.713	2.26326	0.983736	1.28415	0.19909	1
ENST00000362215.3	33.717	0.403101	0.681993	0	1	1
ENST00000577515.1	4.06194	-1.30163	1.02228	-0.295054	0.767952	1
ENST00000362111.4	2.86516	1.00281	1.28337	0.0021891	0.998253	1
ENST00000385070.3	0.190485	-2.42629	1.9829	-0.719294	0.47196	1
ENST00000388006.1	5.76994	1.4663	1.06861	0.436359	0.662576	1
ENST00000362251.4	12.9866	1.17787	0.957003	0.185856	0.852557	1
ENST00000583845.1	25.1705	0.641727	0.810444	0	1	1
ENST00000636982.1	50.9672	0.546883	0.99417	0	1	1
ENST00000362105.2	22.0122	0.194216	0.884416	0	1	1
ENST00000385259.1	24.1696	2.65909	0.892937	1.85801	0.0631669	1
ENST00000636535.1	238.447	-2.64974	0.968664	-1.70311	0.0885472	1
ENST00000362265.1	2.84726	-0.0706048	1.04979	0	1	1
ENST00000387314.1	14.413	0.76444	1.10618	0	1	1
ENST00000387342.1	140.571	-0.905707	0.781765	0	1	1
ENST00000386347.1	28.2102	-0.68338	0.849152	0	1	1
ENST00000387365.1	6.67676	-0.642883	1.05045	0	1	1
ENST00000387372.1	476.907	0.831291	0.741118	0	1	1
ENST00000387377.1	244.024	1.0836	0.660883	0.126494	0.899341	1
ENST00000387382.1	7.91248	-0.172537	1.03748	0	1	1
ENST00000387392.1	262.913	0.0107076	0.910808	0	1	1
ENST00000387400.1	65.7151	-0.410348	0.759753	0	1	1
ENST00000387405.1	256.646	-0.207252	0.675222	0	1	1
ENST00000387409.1	35.9933	0.36742	0.713062	0	1	1
ENST00000387416.2	54.5085	-0.291143	0.754469	0	1	1
ENST00000387419.1	12.3352	-0.383334	0.819336	0	1	1
ENST00000387421.1	56.547	-1.27986	0.584016	-0.479191	0.631803	1
ENST00000387429.1	16.5701	0.225541	0.88188	0	1	1
ENST00000387439.1	1.9693	-1.30039	0.959288	-0.313136	0.754177	1
ENST00000387441.1	122.184	-0.223381	0.620696	0	1	1
ENST00000387449.1	92.7142	0.0191625	0.553015	0	1	1
ENST00000387456.1	70.9431	0.0154335	0.734856	0	1	1
ENST00000387459.1	1092.03	-0.751927	0.633333	0	1	1
ENST00000387460.2	69.8968	-0.465833	0.666371	0	1	1
ENST00000387461.2	62.0639	-0.855727	0.678614	0	1	1
ENST00000443970.1	2.80491	-0.0265453	1.03708	0	1	1
ENST00000678483.1	82.5727	-2.20783	0.943626	-1.27999	0.200549	1
ENST00000641727.1	7.24228	-1.75344	0.898812	-0.838259	0.401885	1
ENST00000364871.1	2.81567	0.527035	1.11544	0	1	1
ENST00000618813.1	0.529189	-1.35966	1.27545	-0.28199	0.777951	1
