# Supplementary material for: Gut Microbiome and Small RNA Integrative-Omic Perspective of Meconium and Milk-FED Infant Stool Samples
Source: Int J Mol Sci. 2023 Apr 29;24(9):8069. doi: 10.3390/ijms24098069 (PMC10179101; doi:10.3390/ijms24098069)
Supplement: Supplementary file 1 [file ijms-24-08069-s001.zip › S4.xlsx]

## Sheet: 16S
		MV1 vs MV2	MV0 vs MV1	MV0 vs MV2
phyla	Mean	0.0576365	0.0571238	0.0518156
	Median	0.0500052	0.0501714	0.050071
Class	Mean	0.0540917	0.055293	0.0513843
	Median	0.0500019	0.0500149	0.0500025
Order	Mean	0.0521974	0.0533946	0.0526132
	Median	0.0500021	0.050017	0.050009
Family	Mean	0.0515771	0.0534604	0.0519686
	Median	0.0500027	0.0500141	0.050009
Genus	Mean	0.0507694	0.0519653	0.0512541
	Median	0.0500022	0.0500081	0.0500065
	MV0 vs MV1	MV1 vs MV2	MV0 vs MV2
shannon	(0.048586576339519384+0j)	(-0.13213575412559866+0j)	(-0.12706578633667887+0j)

## Sheet: small rna
	MV0 vs MV1	MV0 vs MV2	MV1 vs MV2
Mean	0.0530541	0.0526664	0.0516904
Median	0.0502983	0.0502277	0.0503204

## Sheet:  virome
DNA virome
	MV0 vs MV1	MV0 vs MV2	MV1 vs MV2			MV0 vs MV1	MV0 vs MV2	MV1 vs MV2
Mean	0.0524499	0.0536318	0.0521378		shannon	-0.132061	0.0301077	-0.0320149
Median	0.0500327	0.050031	0.0500321
RNA virome
	MV0 vs MV1	MV0 vs MV2	MV1 vs MV2			MV0 vs MV2	MV1 vs MV2	MV0 vs MV1
Mean	0.060255	0.0543999	0.0630718		shannon	-0.126432	-8.64171e+81	1
Median	0.0501866	0.0506426	0.0501444
